# Supplementary material for: Transcriptome analysis of Kentucky bluegrass subject to drought and ethephon treatment
Source: PLoS One. 2021 Dec 16;16(12):e0261472. doi: 10.1371/journal.pone.0261472 (PMC8675742; doi:10.1371/journal.pone.0261472)
Supplement: S1 Data — (XLSX) [file pone.0261472.s001.xlsx]

## Sheet: Sheet1
Primer pairs for qRT-PCR
Gene ID	Primer sequences (5'→3')
Actin	TGAGCACATTCCAGCAGA
	CCATAGACAAAGCCATCG
c111268_g1	GCGGGCCAGCTCCTTGTGAA
	GCGGGTTCAGCGTGCAGGA
c145664_g1	GCAGGACGAAGCGGCGAAGA
	CTGCAGACGGCGGAGAGGACA
c145507_g1	GGCGCGAGTACGAGCTGGTGA
	CGCCTCGTCGGTCTTGTCGG
c128115_g1	CAATTGCTTCGCTGCCCGTTAT
	GAACGTCACCGCAAAATCGATCA
c117236_g1	GCCGCCTCGCCATGTTCTCT
	GGGCGAAGTTGGTGGCGAAA
c119413_g2	GCCCGCTTGGTGAGATCGTTG
	GGGGTCGGCGATGTGGTCAG
c135104_g1	AGGCGCTGGCGGAGACGTAG
	CGACGGGGCAGTGGGACCT
c93924_g1	TGGAGCAATTAGGCCCGGATGA
	CACCAGAGCCAGGCCCAACACT
