# Supplementary material for: Transcriptome analysis of Kentucky bluegrass subject to drought and ethephon treatment
Source: PLoS One. 2021 Dec 16;16(12):e0261472. doi: 10.1371/journal.pone.0261472 (PMC8675742; doi:10.1371/journal.pone.0261472)
Supplement: S2 Data — (XLS) [file pone.0261472.s002.xls]

Summary of sequencing data quality
Sample	Raw Reads	Clean Reads	Clean Bases	Error(%)	Q20(%)	Q30(%)	GC Content(%)
CK_1	40526028	39609414	5.94G	0.01	96.97	92.57	55.24
CK_2	50834794	49649136	7.45G	0.01	96.83	92.28	56.17
CK_3	44173056	43178926	6.48G	0.01	96.81	92.21	55.48
D_ETH_1	46111940	45031376	6.75G	0.01	96.86	92.34	56.51
D_ETH_2	47451452	46405336	6.96G	0.01	96.85	92.31	55.46
D_ETH_3	45857222	44888998	6.73G	0.01	96.99	92.58	56.65
D_1	45556512	43947832	6.59G	0.01	96.93	92.5	57.4
D_2	44949384	43361492	6.5G	0.01	96.99	92.56	57.23
D_3	40592362	39669700	5.95G	0.01	97.11	92.78	57.53
