# Supplementary material for: Transcriptome analysis of Kentucky bluegrass subject to drought and ethephon treatment
Source: PLoS One. 2021 Dec 16;16(12):e0261472. doi: 10.1371/journal.pone.0261472 (PMC8675742; doi:10.1371/journal.pone.0261472)
Supplement: S3 Data — (XLSX) [file pone.0261472.s003.xlsx]

## Sheet: Sheet1
Frequency distribution of splicing transcript length
Transcript length interval	200-500bp	500-1kbp	1k-2kbp	>2kbp	Total
Number of transcripts	237382	99327	69082	29459	435250
Number of unigenes	174906	45060	23409	10956	254331
