# Supplementary material for: Transcriptome analysis of Kentucky bluegrass subject to drought and ethephon treatment
Source: PLoS One. 2021 Dec 16;16(12):e0261472. doi: 10.1371/journal.pone.0261472 (PMC8675742; doi:10.1371/journal.pone.0261472)
Supplement: S4 Data — (XLSX) [file pone.0261472.s004.xlsx]

## Sheet: Reads alignment efficiency
Reads alignment efficiency
Sample name	Total reads	Total mapped
CK_1	39609414	23969240(60.51%)
CK_2	49649136	29797796(60.02%)
CK_3	43178926	26379566(61.09%)
D_ETH_1	45031376	25867906(57.44%)
D_ETH_2	46405336	27447356(59.15%)
D_ETH_3	44888998	26143750(58.24%)
D_1	43947832	25046170(56.99%)
D_2	43361492	25733096(59.35%)
D_3	39669700	23763756(59.90%)
