# Supplementary material for: Transcriptome analysis of Kentucky bluegrass subject to drought and ethephon treatment
Source: PLoS One. 2021 Dec 16;16(12):e0261472. doi: 10.1371/journal.pone.0261472 (PMC8675742; doi:10.1371/journal.pone.0261472)
Supplement: S5 Data — (XLSX) [file pone.0261472.s005.xlsx]

## Sheet: Sheet1
qRT-PCR validation of RNA-Seq results
Gene ID	log2ratio	-∆∆Ct
c111268_g1	3.8635	2.84593
c145507_g1	4.6114	2.88432
c117236_g1	-6.6344	-4.68867
c119413_g2	-6.5075	-3.84469
c145664_g1	6.3176	3.09633
c128115_g1	2.6581	2.63882
c135104_g1	-2.1934	-2.37401
c93924_g1	-1.5808	-1.0541
