# Supplementary material for: Transcriptome analysis of Kentucky bluegrass subject to drought and ethephon treatment
Source: PLoS One. 2021 Dec 16;16(12):e0261472. doi: 10.1371/journal.pone.0261472 (PMC8675742; doi:10.1371/journal.pone.0261472)
Supplement: S6 Data — (XLS) [file pone.0261472.s006.xls]

## Sheet: DroughtvsCK_up-no-D_ETHvsCK_up-
Up-regulated DEGs annotation of (ETH_D vs CK) vs (Drought vs CK)
Genes	Gene Length	NR GI	NR ID	NR Score	NR Evalue	NR Description	NT GI	NT ID	NT Score	NT Evalue	NT Description	KO ID	KO Name	KO Description	Http Link	Swissprot ID	Swissprot Score	Swissprot Evalue	Swissprot Description	PFAM ID	PFAM description	Gene Ontology Biological Pathway	BP Description	Gene Ontology Molecular Function	MF Description	Gene Ontology Cellular Component	CC Description	KOG ID	KOG Description
c128210_g3	570	--	--	--	--	--	--	--	--	--	--	--	--	--	--	--	--	--	--	--	--	--	--	--	--	--	--	--	--
c131410_g2	686	--	--	--	--	--	--	--	--	--	--	--	--	--	--	--	--	--	--	PF01925	Sulfite exporter TauE/SafE	--	--	--	--	GO:0016021	integral component of membrane	--	--
c133760_g1	827	326501068	BAJ98765.1	623	2.75e-78	predicted protein, partial [Hordeum vulgare subsp. vulgare]	326501067	AK367562.1	296	1.04e-151	Hordeum vulgare subsp. vulgare mRNA for predicted protein, partial cds, clone: NIASHv2058O05	--	--	--	--	Q8GT41	116	5.22e-06	Putative invertase inhibitor OS=Platanus acerifolia PE=1 SV=1	PF04043	Plant invertase/pectin methylesterase inhibitor	--	--	GO:0004857	enzyme inhibitor activity	--	--	--	--
c127569_g3	888	475451114	EMT01699.1	283	4.48e-28	Blue copper protein [Aegilops tauschii]	326528990	AK366314.1	116	1.28e-51	Hordeum vulgare subsp. vulgare mRNA for predicted protein, complete cds, clone: NIASHv2041O11	--	--	--	--	Q41001	178	2.98e-15	Blue copper protein OS=Pisum sativum PE=2 SV=1	PF02298	Plastocyanin-like domain	GO:0006118	obsolete electron transport	GO:0009055	electron carrier activity	--	--	--	--
c108232_g1	603	--	--	--	--	--	--	--	--	--	--	--	--	--	--	--	--	--	--	--	--	--	--	--	--	--	--	--	--
c96181_g1	254	--	--	--	--	--	--	--	--	--	--	--	--	--	--	--	--	--	--	--	--	--	--	--	--	--	--	--	--
c121419_g4	689	474399070	EMS65919.1	132	4.2e-07	ADP-ribosylation factor-like protein 8B-A [Triticum urartu]	--	--	--	--	--	--	--	--	--	--	--	--	--	--	--	--	--	--	--	--	--	--	--
c139429_g2	597	473942469	EMS50402.1	130	6.48e-07	NAC domain-containing protein 78 [Triticum urartu]	326493941	AK354214.1	155	1.77e-73	Hordeum vulgare subsp. vulgare mRNA for predicted protein, complete cds, clone: NIASHv1005N10	--	--	--	--	--	--	--	--	--	--	--	--	--	--	--	--	--	--
c112180_g3	468	--	--	--	--	--	--	--	--	--	--	--	--	--	--	--	--	--	--	--	--	--	--	--	--	--	--	--	--
c135443_g2	346	357149265	XP_003575053.1	217	1.08e-18	PREDICTED: chaperone protein ClpD1, chloroplastic [Brachypodium distachyon]	315631806	HQ390849.1	123	6.05e-56	Triticum aestivum clone UCDTA01300 genomic sequence	K03696	clpC	ATP-dependent Clp protease ATP-binding subunit ClpC	http://www.genome.jp/dbget-bin/www_bget?ko:K03696	Q6H795	214	3.9e-19	Chaperone protein ClpD1, chloroplastic OS=Oryza sativa subsp. japonica GN=CLPD1 PE=2 SV=1	PF07728//PF07724	AAA domain (dynein-related subfamily)//AAA domain (Cdc48 subfamily)	--	--	GO:0016887//GO:0005524	ATPase activity//ATP binding	--	--	KOG1051	Chaperone HSP104 and related ATP-dependent Clp proteases
c125634_g5	343	--	--	--	--	--	--	--	--	--	--	--	--	--	--	--	--	--	--	--	--	--	--	--	--	--	--	--	--
c128703_g1	1149	--	--	--	--	--	--	--	--	--	--	--	--	--	--	--	--	--	--	--	--	--	--	--	--	--	--	--	--
c135863_g1	1442	--	--	--	--	--	--	--	--	--	--	--	--	--	--	--	--	--	--	PF04114//PF14829	Gaa1-like, GPI transamidase component//Glycerol-3-phosphate acyltransferase N-terminal	GO:0042967//GO:0046486	acyl-carrier-protein biosynthetic process//glycerolipid metabolic process	GO:0004366	glycerol-3-phosphate O-acyltransferase activity	GO:0042765//GO:0016021	GPI-anchor transamidase complex//integral component of membrane	--	--
c121491_g1	1315	669029934	CDM84292.1	1229	2.46e-159	unnamed protein product [Triticum aestivum]	573914139	XM_006644680.1	386	0	PREDICTED: Oryza brachyantha homeobox-leucine zipper protein ROC9-like (LOC102702894), mRNA	K09338	HD-ZIP	homeobox-leucine zipper protein	http://www.genome.jp/dbget-bin/www_bget?ko:K09338	Q5JMF3	1016	8.37e-128	Homeobox-leucine zipper protein ROC9 OS=Oryza sativa subsp. japonica GN=ROC9 PE=2 SV=1	PF01852	START domain	--	--	GO:0008289	lipid binding	--	--	--	--
c127656_g4	1150	--	--	--	--	--	--	--	--	--	--	--	--	--	--	--	--	--	--	--	--	--	--	--	--	--	--	--	--
c107001_g1	810	--	--	--	--	--	--	--	--	--	--	--	--	--	--	--	--	--	--	--	--	--	--	--	--	--	--	--	--
c79936_g1	368	--	--	--	--	--	--	--	--	--	--	--	--	--	--	--	--	--	--	--	--	--	--	--	--	--	--	--	--
c129122_g1	1280	326508380	BAJ99457.1	487	2.8e-55	predicted protein [Hordeum vulgare subsp. vulgare]	326508379	AK368254.1	287	1.64e-146	Hordeum vulgare subsp. vulgare mRNA for predicted protein, complete cds, clone: NIASHv2070P06	--	--	--	--	Q9LYU3	137	3.36e-08	Ethylene-responsive transcription factor ERF113 OS=Arabidopsis thaliana GN=ERF113 PE=2 SV=1	PF00847	AP2 domain	GO:0006355	regulation of transcription, DNA-templated	GO:0003700	transcription factor activity, sequence-specific DNA binding	GO:0005667	transcription factor complex	--	--
c92014_g1	554	475566676	EMT15078.1	176	8.94e-13	hypothetical protein F775_26547 [Aegilops tauschii]	721667015	XM_003570222.2	83	1.73e-33	PREDICTED: Brachypodium distachyon vacuolar amino acid transporter 1 (LOC100845904), mRNA	K15015	SLC32A, VGAT	solute carrier family 32 (vesicular inhibitory amino acid transporter)	http://www.genome.jp/dbget-bin/www_bget?ko:K15015	--	--	--	--	--	--	--	--	--	--	--	--	--	--
c138276_g1	1708	41393261	AAS01984.1	478	5.54e-50	expressed protein, with alternative splicing isoforms [Oryza sativa Japonica Group]	--	--	--	--	--	--	--	--	--	Q65XV7	154	2.89e-09	Replication protein A 70 kDa DNA-binding subunit C OS=Oryza sativa subsp. japonica GN=RPA1C PE=1 SV=1	--	--	--	--	--	--	--	--	KOG0851	Single-stranded DNA-binding replication protein A (RPA), large (70 kD) subunit and related ssDNA-binding proteins
c130418_g3	544	--	--	--	--	--	--	--	--	--	--	--	--	--	--	--	--	--	--	--	--	--	--	--	--	--	--	--	--
c112963_g1	1298	--	--	--	--	--	--	--	--	--	--	--	--	--	--	--	--	--	--	--	--	--	--	--	--	--	--	--	--
c125030_g2	569	222612675	EEE50807.1	297	2.36e-29	hypothetical protein OsJ_31193 [Oryza sativa Japonica Group]	--	--	--	--	--	--	--	--	--	--	--	--	--	--	--	--	--	--	--	--	--	--	--
c126749_g1	730	641739961	AIA67012.1	165	1.02e-12	defensin [Triticum aestivum]	641739960	KJ551542.1	149	4.73e-70	Triticum aestivum cultivar Chinese Spring defensin (PDF27) mRNA, complete cds	--	--	--	--	P82659	135	1.94e-09	Defensin SD2 OS=Helianthus annuus GN=SD2 PE=2 SV=1	PF01516//PF01097//PF00537	Orbivirus helicase VP6//Arthropod defensin//Scorpion toxin-like domain	GO:0006810//GO:0006952	transport//defense response	GO:0008200//GO:0005198	ion channel inhibitor activity//structural molecule activity	GO:0005576//GO:0019028	extracellular region//viral capsid	--	--
c127577_g1	1260	475462133	EMT02085.1	902	4.23e-105	Serine/threonine-protein kinase SMG1 [Aegilops tauschii]	--	--	--	--	--	--	--	--	--	--	--	--	--	--	--	--	--	--	--	--	--	--	--
c233309_g1	1822	116317784	CAH65761.1	1399	4.01e-177	H0215A08.3 [Oryza sativa Indica Group]	--	--	--	--	--	--	--	--	--	P08548	386	1.89e-37	LINE-1 reverse transcriptase homolog OS=Nycticebus coucang PE=3 SV=1	PF15457//PF06426	Type III T3SS secreted effector HopW1-1/HopPmaA//Serine acetyltransferase, N-terminal	GO:0044419//GO:0042967//GO:0006535//GO:0006534	interspecies interaction between organisms//acyl-carrier-protein biosynthetic process//cysteine biosynthetic process from serine//cysteine metabolic process	GO:0009001	serine O-acetyltransferase activity	GO:0005737	cytoplasm	--	--
c132850_g4	522	--	--	--	--	--	--	--	--	--	--	--	--	--	--	--	--	--	--	--	--	--	--	--	--	--	--	--	--
c105301_g1	340	--	--	--	--	--	--	--	--	--	--	--	--	--	--	--	--	--	--	--	--	--	--	--	--	--	--	--	--
c170656_g1	598	--	--	--	--	--	--	--	--	--	--	--	--	--	--	--	--	--	--	--	--	--	--	--	--	--	--	--	--
c131476_g1	843	--	--	--	--	--	--	--	--	--	--	--	--	--	--	--	--	--	--	--	--	--	--	--	--	--	--	--	--
c122289_g1	1344	--	--	--	--	--	--	--	--	--	--	--	--	--	--	--	--	--	--	--	--	--	--	--	--	--	--	--	--
c124360_g1	1811	475597507	EMT23637.1	805	1.15e-92	hypothetical protein F775_01266 [Aegilops tauschii]	721687203	XM_010240878.1	129	1.58e-58	PREDICTED: Brachypodium distachyon uncharacterized LOC100838506 (LOC100838506), mRNA	--	--	--	--	--	--	--	--	PF03092	BT1 family	GO:0006810	transport	--	--	GO:0016021	integral component of membrane	--	--
c127599_g1	899	--	--	--	--	--	--	--	--	--	--	--	--	--	--	--	--	--	--	--	--	--	--	--	--	--	--	--	--
c157168_g1	851	--	--	--	--	--	--	--	--	--	--	--	--	--	--	--	--	--	--	PF02241	Methyl-coenzyme M reductase beta subunit, C-terminal domain	GO:0046656	folic acid biosynthetic process	GO:0050524	coenzyme-B sulfoethylthiotransferase activity	--	--	--	--
c123771_g1	708	--	--	--	--	--	719996328	XM_010256493.1	42	1.39e-10	PREDICTED: Nelumbo nucifera uncharacterized LOC104595663 (LOC104595663), mRNA	--	--	--	--	--	--	--	--	--	--	--	--	--	--	--	--	--	--
c136718_g1	1069	--	--	--	--	--	669026884	HG670306.1	78	2.07e-30	Triticum aestivum chromosome 3B, genomic scaffold, cultivar Chinese Spring	--	--	--	--	--	--	--	--	PF15168	Triple QxxK/R motif-containing protein family	--	--	--	--	GO:0005789	endoplasmic reticulum membrane	--	--
c120581_g1	563	326525351	BAK07945.1	542	5.66e-65	predicted protein [Hordeum vulgare subsp. vulgare]	669026884	HG670306.1	330	8.69e-171	Triticum aestivum chromosome 3B, genomic scaffold, cultivar Chinese Spring	--	--	--	--	P69781	287	3.47e-29	GATA transcription factor 12 OS=Arabidopsis thaliana GN=GATA12 PE=2 SV=1	PF00320	GATA zinc finger	GO:0006355	regulation of transcription, DNA-templated	GO:0043565//GO:0008270//GO:0003700	sequence-specific DNA binding//zinc ion binding//transcription factor activity, sequence-specific DNA binding	GO:0005667	transcription factor complex	--	--
c94705_g1	935	--	--	--	--	--	--	--	--	--	--	--	--	--	--	--	--	--	--	--	--	--	--	--	--	--	--	--	--
c134600_g3	2935	20042923	AAM08751.1	913	1.02e-148	Putative copia-type polyprotein [Oryza sativa Japonica Group]	669026884	HG670306.1	252	1.09e-126	Triticum aestivum chromosome 3B, genomic scaffold, cultivar Chinese Spring	--	--	--	--	P10978	252	2.72e-41	Retrovirus-related Pol polyprotein from transposon TNT 1-94 OS=Nicotiana tabacum PE=2 SV=1	PF00665	Integrase core domain	GO:0015074	DNA integration	--	--	--	--	--	--
c129437_g2	2397	669029770	CDM84088.1	379	6.41e-40	unnamed protein product [Triticum aestivum]	242380201	FP096374.1	191	7.21e-93	Phyllostachys edulis cDNA clone: bphyst037e06, full insert sequence	--	--	--	--	Q4V8W7	182	1.88e-13	Ubiquitin domain-containing protein 1 OS=Danio rerio GN=ubtd1 PE=2 SV=1	--	--	--	--	--	--	--	--	KOG0013	Uncharacterized conserved protein
c144042_g3	2346	--	--	--	--	--	--	--	--	--	--	--	--	--	--	--	--	--	--	PF15550//PF13903//PF14372	Draxin//PMP-22/EMP/MP20/Claudin tight junction//Domain of unknown function (DUF4413)	GO:0016055//GO:0007411	Wnt signaling pathway//axon guidance	GO:0003677	DNA binding	GO:0016021//GO:0005576	integral component of membrane//extracellular region	--	--
c128242_g1	271	--	--	--	--	--	--	--	--	--	--	--	--	--	--	--	--	--	--	--	--	--	--	--	--	--	--	--	--
c117966_g1	628	--	--	--	--	--	--	--	--	--	--	--	--	--	--	--	--	--	--	--	--	--	--	--	--	--	--	--	--
c134202_g1	1461	721671817	XP_010236880.1	373	1.53e-39	PREDICTED: remorin, partial [Brachypodium distachyon]	326502589	AK367720.1	247	3.23e-124	Hordeum vulgare subsp. vulgare mRNA for predicted protein, partial cds, clone: NIASHv2061C10	--	--	--	--	P93788	229	4.11e-20	Remorin OS=Solanum tuberosum PE=1 SV=1	PF02601//PF07229//PF06667//PF03938//PF06623//PF14572//PF03092	Exonuclease VII, large subunit//VirE2//Phage shock protein B//Outer membrane protein (OmpH-like)//MHC_I C-terminus//Phosphoribosyl synthetase-associated domain//BT1 family	GO:0006955//GO:0006098//GO:0019882//GO:0006810//GO:0006355//GO:0009165//GO:0006144//GO:0006308//GO:0009271	immune response//pentose-phosphate shunt//antigen processing and presentation//transport//regulation of transcription, DNA-templated//nucleotide biosynthetic process//purine nucleobase metabolic process//DNA catabolic process//phage shock	GO:0003677//GO:0000287//GO:0004749//GO:0008855//GO:0051082	DNA binding//magnesium ion binding//ribose phosphate diphosphokinase activity//exodeoxyribonuclease VII activity//unfolded protein binding	GO:0009318//GO:0016021	exodeoxyribonuclease VII complex//integral component of membrane	--	--
c117622_g2	554	357135635	XP_003569414.1	228	1.92e-19	PREDICTED: factor of DNA methylation 1-like [Brachypodium distachyon]	--	--	--	--	--	--	--	--	--	Q8VZ79	161	1.09e-11	Protein INVOLVED IN DE NOVO 2 OS=Arabidopsis thaliana GN=IDN2 PE=1 SV=1	--	--	--	--	--	--	--	--	--	--
c44569_g1	2455	46576009	AAT01370.1	958	7.71e-155	putative non-LTR retroelement reverse transcriptase [Oryza sativa Japonica Group]	669026884	HG670306.1	35	3.88e-06	Triticum aestivum chromosome 3B, genomic scaffold, cultivar Chinese Spring	--	--	--	--	P14381	371	7.67e-35	Transposon TX1 uncharacterized 149 kDa protein OS=Xenopus laevis PE=3 SV=1	PF04272	Phospholamban	GO:0006810//GO:0006816	transport//calcium ion transport	GO:0042030//GO:0005246	ATPase inhibitor activity//calcium channel regulator activity	GO:0016020	membrane	KOG1075	FOG: Reverse transcriptase
c119295_g1	664	--	--	--	--	--	--	--	--	--	--	--	--	--	--	--	--	--	--	--	--	--	--	--	--	--	--	--	--
c121373_g2	1096	326506198	BAJ86417.1	302	9.35e-28	predicted protein [Hordeum vulgare subsp. vulgare]>gi|326506212|dbj|BAJ86424.1| predicted protein [Hordeum vulgare subsp. vulgare]>gi|326506654|dbj|BAJ91368.1| predicted protein [Hordeum vulgare subsp. vulgare]	241983367	AK331307.1	148	2.6e-69	Triticum aestivum cDNA, clone: WT007_C18, cultivar: Chinese Spring	K14638	SLC15A3_4, PHT	solute carrier family 15 (peptide/histidine transporter), member 3/4	http://www.genome.jp/dbget-bin/www_bget?ko:K14638	Q9SX20	249	9.42e-22	Protein NRT1/ PTR FAMILY 3.1 OS=Arabidopsis thaliana GN=NPF3.1 PE=2 SV=1	PF13495	Phage integrase, N-terminal SAM-like domain	GO:0015074//GO:0006810	DNA integration//transport	GO:0003677//GO:0005215	DNA binding//transporter activity	GO:0016020	membrane	--	--
c134504_g3	1407	473865056	EMS47599.1	141	4.8e-07	hypothetical protein TRIUR3_32599 [Triticum urartu]	669026884	HG670306.1	54	6.03e-17	Triticum aestivum chromosome 3B, genomic scaffold, cultivar Chinese Spring	--	--	--	--	--	--	--	--	--	--	--	--	--	--	--	--	--	--
c120204_g1	669	721637773	XP_010231331.1	334	7.93e-37	PREDICTED: uncharacterized protein LOC100838692 [Brachypodium distachyon]	326487957	AK358605.1	266	3.94e-135	Hordeum vulgare subsp. vulgare mRNA for predicted protein, complete cds, clone: NIASHv1079O05	--	--	--	--	--	--	--	--	PF01155//PF06221	Hydrogenase/urease nickel incorporation, metallochaperone, hypA//Putative zinc finger motif, C2HC5-type	GO:0006464//GO:0006355	cellular protein modification process//regulation of transcription, DNA-templated	GO:0016151//GO:0008270	nickel cation binding//zinc ion binding	GO:0005634	nucleus	--	--
c139701_g1	1479	357119864	XP_003561653.1	889	2e-113	PREDICTED: bidirectional sugar transporter SWEET16 [Brachypodium distachyon]>gi|721622076|ref|XP_010228639.1| PREDICTED: bidirectional sugar transporter SWEET16 [Brachypodium distachyon]>gi|721622079|ref|XP_010228640.1| PREDICTED: bidirectional sugar transporter SWEET16 [Brachypodium distachyon]>gi|721622082|ref|XP_010228641.1| PREDICTED: bidirectional sugar transporter SWEET16 [Brachypodium dist…	721622081	XM_010230339.1	446	0	PREDICTED: Brachypodium distachyon bidirectional sugar transporter SWEET16 (LOC100834766), transcript variant X4, mRNA	K15382	SLC50A, SWEET	solute carrier family 50 (sugar transporter)	http://www.genome.jp/dbget-bin/www_bget?ko:K15382	Q10LN5	716	3.19e-88	Bidirectional sugar transporter SWEET16 OS=Oryza sativa subsp. japonica GN=SWEET16 PE=3 SV=1	PF06990//PF03083	Galactose-3-O-sulfotransferase//Sugar efflux transporter for intercellular exchange	GO:0009058//GO:0006687	biosynthetic process//glycosphingolipid metabolic process	GO:0001733	galactosylceramide sulfotransferase activity	GO:0005794//GO:0016021	Golgi apparatus//integral component of membrane	--	--
c126709_g6	1961	--	--	--	--	--	--	--	--	--	--	--	--	--	--	--	--	--	--	PF17122	Zinc-finger	--	--	GO:0008270//GO:0005515	zinc ion binding//protein binding	--	--	--	--
c132142_g1	1204	--	--	--	--	--	669026884	HG670306.1	261	4.36e-132	Triticum aestivum chromosome 3B, genomic scaffold, cultivar Chinese Spring	--	--	--	--	--	--	--	--	--	--	--	--	--	--	--	--	--	--
c124305_g1	1145	--	--	--	--	--	747083722	XM_011090936.1	36	4.95e-07	PREDICTED: Sesamum indicum lactoylglutathione lyase (LOC105170260), transcript variant X2, mRNA	--	--	--	--	--	--	--	--	--	--	--	--	--	--	--	--	KOG2944	Glyoxalase
c56681_g1	676	--	--	--	--	--	--	--	--	--	--	--	--	--	--	--	--	--	--	--	--	--	--	--	--	--	--	--	--
c146926_g3	1734	475606136	EMT26294.1	194	1.21e-14	hypothetical protein F775_09043 [Aegilops tauschii]	721691904	XM_003579898.2	105	3.33e-45	PREDICTED: Brachypodium distachyon probable amino acid permease 7 (LOC100835486), transcript variant X1, mRNA	--	--	--	--	Q38967	171	1.78e-11	Amino acid permease 2 OS=Arabidopsis thaliana GN=AAP2 PE=1 SV=1	--	--	--	--	--	--	--	--	--	--
c135515_g1	2591	326490317	BAJ84822.1	235	1.3e-19	predicted protein [Hordeum vulgare subsp. vulgare]	669026884	HG670306.1	356	0	Triticum aestivum chromosome 3B, genomic scaffold, cultivar Chinese Spring	--	--	--	--	--	--	--	--	--	--	--	--	--	--	--	--	--	--
c62951_g1	2327	29893671	AAP06925.1	1350	5.12e-171	putative reverse transcriptase [Oryza sativa Japonica Group]>gi|108707404|gb|ABF95199.1| retrotransposon protein, putative, LINE subclass [Oryza sativa Japonica Group]	--	--	--	--	--	--	--	--	--	O00370	316	2.61e-28	LINE-1 retrotransposable element ORF2 protein OS=Homo sapiens PE=1 SV=1	--	--	--	--	--	--	--	--	--	--
c96471_g1	629	--	--	--	--	--	--	--	--	--	--	--	--	--	--	--	--	--	--	--	--	--	--	--	--	--	--	--	--
c126334_g6	263	573956043	XP_006660259.1	122	1.59e-07	PREDICTED: zinc finger A20 and AN1 domain-containing stress-associated protein 11-like [Oryza brachyantha]	835996212	XM_004973796.2	67	6e-25	PREDICTED: Setaria italica zinc finger A20 and AN1 domain-containing stress-associated protein 11-like (LOC101772607), mRNA	--	--	--	--	Q84PD8	121	4.19e-08	Zinc finger A20 and AN1 domain-containing stress-associated protein 11 OS=Oryza sativa subsp. japonica GN=SAP11 PE=2 SV=1	--	--	--	--	--	--	--	--	--	--
c131806_g1	1272	326490061	BAJ94104.1	969	9.45e-127	predicted protein [Hordeum vulgare subsp. vulgare]	326490060	AK362900.1	636	0	Hordeum vulgare subsp. vulgare mRNA for predicted protein, complete cds, clone: NIASHv2011A10	K14945	QKI	protein quaking	http://www.genome.jp/dbget-bin/www_bget?ko:K14945	Q75GR5	764	5.53e-97	KH domain-containing protein SPIN1 OS=Oryza sativa subsp. japonica GN=SPIN1 PE=1 SV=1	PF00013//PF13014	KH domain//KH domain	--	--	GO:0003723	RNA binding	--	--	KOG1588	RNA-binding protein Sam68 and related KH domain proteins
c125039_g1	1253	--	--	--	--	--	--	--	--	--	--	--	--	--	--	--	--	--	--	PF01561	Hantavirus glycoprotein G2	GO:0030683	evasion or tolerance by virus of host immune response	--	--	GO:0019012	virion	--	--
c134895_g2	1181	721630656	XP_010230282.1	661	7.46e-74	PREDICTED: uncharacterized protein LOC100844438 [Brachypodium distachyon]	--	--	--	--	--	--	--	--	--	P0C2F6	137	1.37e-07	Putative ribonuclease H protein At1g65750 OS=Arabidopsis thaliana GN=At1g65750 PE=3 SV=1	--	--	--	--	--	--	--	--	--	--
c183317_g1	615	--	--	--	--	--	--	--	--	--	--	--	--	--	--	--	--	--	--	--	--	--	--	--	--	--	--	--	--
c62669_g1	332	--	--	--	--	--	--	--	--	--	--	--	--	--	--	--	--	--	--	--	--	--	--	--	--	--	--	--	--
c138986_g2	1160	--	--	--	--	--	--	--	--	--	--	--	--	--	--	--	--	--	--	--	--	--	--	--	--	--	--	--	--
c117543_g1	425	357126818	XP_003565084.1	174	1.06e-12	PREDICTED: homeobox-leucine zipper protein HOX29-like [Brachypodium distachyon]	187369568	AB374207.1	61	2.21e-21	Oryza sativa Japonica Group OSHB5 mRNA for class III homeodomain-leucine zipper protein, complete cds	K09338	HD-ZIP	homeobox-leucine zipper protein	http://www.genome.jp/dbget-bin/www_bget?ko:K09338	Q5QMZ9	161	7.48e-12	Homeobox-leucine zipper protein HOX29 OS=Oryza sativa subsp. japonica GN=HOX29 PE=2 SV=2	PF00046	Homeobox domain	--	--	GO:0003677	DNA binding	--	--	--	--
c126617_g1	2323	297720225	NP_001172474.1	344	1.85e-55	Os01g0630700 [Oryza sativa Japonica Group]>gi|255673487|dbj|BAH91204.1| Os01g0630700 [Oryza sativa Japonica Group]	--	--	--	--	--	--	--	--	--	--	--	--	--	--	--	--	--	--	--	--	--	--	--
c116216_g1	389	--	--	--	--	--	--	--	--	--	--	--	--	--	--	--	--	--	--	--	--	--	--	--	--	--	--	--	--
c126827_g1	2793	--	--	--	--	--	--	--	--	--	--	--	--	--	--	--	--	--	--	--	--	--	--	--	--	--	--	--	--
c50049_g1	423	--	--	--	--	--	--	--	--	--	--	--	--	--	--	--	--	--	--	--	--	--	--	--	--	--	--	--	--
c133543_g1	1206	--	--	--	--	--	--	--	--	--	--	--	--	--	--	--	--	--	--	PF02252	Proteasome activator pa28 beta subunit	--	--	--	--	GO:0008537	proteasome activator complex	--	--
c136974_g1	1970	218200559	EEC82986.1	228	2.18e-19	hypothetical protein OsI_28021 [Oryza sativa Indica Group]	--	--	--	--	--	K15255	PIF1	ATP-dependent DNA helicase PIF1	http://www.genome.jp/dbget-bin/www_bget?ko:K15255	--	--	--	--	PF05970	PIF1-like helicase	GO:0006281//GO:0000723	DNA repair//telomere maintenance	GO:0003678	DNA helicase activity	GO:0005657	replication fork	--	--
c44488_g1	342	--	--	--	--	--	--	--	--	--	--	--	--	--	--	--	--	--	--	--	--	--	--	--	--	--	--	--	--
c127351_g1	767	--	--	--	--	--	--	--	--	--	--	--	--	--	--	--	--	--	--	--	--	--	--	--	--	--	--	--	--
c109172_g1	644	326516074	BAJ88060.1	359	4.53e-40	predicted protein [Hordeum vulgare subsp. vulgare]	--	--	--	--	--	--	--	--	--	--	--	--	--	PF00283//PF05008	Cytochrome b559, alpha (gene psbE) and beta (gene psbF)subunits//Vesicle transport v-SNARE protein N-terminus	GO:0006886//GO:0015979	intracellular protein transport//photosynthesis	--	--	GO:0016020	membrane	--	--
c116423_g1	775	--	--	--	--	--	--	--	--	--	--	--	--	--	--	--	--	--	--	PF05887	Procyclic acidic repetitive protein (PARP)	--	--	--	--	GO:0016020	membrane	--	--
c142943_g1	2016	222624827	EEE58959.1	165	1.59e-11	hypothetical protein OsJ_10643 [Oryza sativa Japonica Group]	859810924	KM817952.1	40	5.27e-09	Mallomonas sp. 1 BYJ-2013 strain JJMCGRMSP 23S ribosomal RNA gene, partial sequence; plastid	--	--	--	--	--	--	--	--	--	--	--	--	--	--	--	--	--	--
c128947_g3	1420	--	--	--	--	--	--	--	--	--	--	--	--	--	--	--	--	--	--	--	--	--	--	--	--	--	--	--	--
c142513_g2	1233	326504764	BAK06673.1	393	8.15e-40	predicted protein, partial [Hordeum vulgare subsp. vulgare]	326504763	AK375478.1	212	7.75e-105	Hordeum vulgare subsp. vulgare mRNA for predicted protein, partial cds, clone: NIASHv3095G13	--	--	--	--	--	--	--	--	PF02468	Photosystem II reaction centre N protein (psbN)	GO:0015979	photosynthesis	--	--	GO:0016020//GO:0009539//GO:0009523	membrane//photosystem II reaction center//photosystem II	--	--
c137199_g1	1376	357492553	XP_003616565.1	145	2.24e-08	hypothetical protein MTR_5g081820 [Medicago truncatula]>gi|355517900|gb|AES99523.1| transmembrane protein, putative [Medicago truncatula]	530278898	KF184845.1	76	3.47e-29	Saccharum hybrid cultivar R570 clone BAC 012A01 complete sequence	--	--	--	--	--	--	--	--	--	--	--	--	--	--	--	--	--	--
c82564_g1	296	--	--	--	--	--	--	--	--	--	--	--	--	--	--	--	--	--	--	--	--	--	--	--	--	--	--	--	--
c182899_g1	701	--	--	--	--	--	--	--	--	--	--	--	--	--	--	--	--	--	--	--	--	--	--	--	--	--	--	--	--
c118876_g1	964	--	--	--	--	--	242050717	XM_002463058.1	41	6.89e-10	Sorghum bicolor hypothetical protein, mRNA	--	--	--	--	--	--	--	--	--	--	--	--	--	--	--	--	--	--
c147169_g1	3542	721654141	XP_010234020.1	3522	0	PREDICTED: putative pleiotropic drug resistance protein 7 [Brachypodium distachyon]	721654140	XM_010235718.1	1317	0	PREDICTED: Brachypodium distachyon putative pleiotropic drug resistance protein 7 (LOC100826869), mRNA	--	--	--	--	Q8GU88	3369	0	ABC transporter G family member 39 OS=Oryza sativa subsp. japonica GN=ABCG39 PE=3 SV=1	PF05496//PF00004//PF06068//PF13304//PF03266//PF03193//PF07728//PF06414//PF01061//PF00005	Holliday junction DNA helicase ruvB N-terminus//ATPase family associated with various cellular activities (AAA)//TIP49 C-terminus//AAA domain, putative AbiEii toxin, Type IV TA system//NTPase//Protein of unknown function, DUF258//AAA domain (dynein-related subfamily)//Zeta toxin//ABC-2 type transporter//ABC transporter	GO:0006281//GO:0006310	DNA repair//DNA recombination	GO:0016887//GO:0003678//GO:0098519//GO:0005525//GO:0005524//GO:0003924//GO:0016301//GO:0009378	ATPase activity//DNA helicase activity//nucleotide phosphatase activity, acting on free nucleotides//GTP binding//ATP binding//GTPase activity//kinase activity//four-way junction helicase activity	GO:0009379//GO:0016020//GO:0005657	Holliday junction helicase complex//membrane//replication fork	KOG0065	Pleiotropic drug resistance proteins (PDR1-15), ABC superfamily
c136441_g2	876	297607725	NP_001060485.2	533	4.52e-93	Os07g0651500 [Oryza sativa Japonica Group]>gi|255678024|dbj|BAF22399.2| Os07g0651500 [Oryza sativa Japonica Group]	--	--	--	--	--	--	--	--	--	Q9H611	149	1.73e-09	ATP-dependent DNA helicase PIF1 OS=Homo sapiens GN=PIF1 PE=1 SV=2	PF02689//PF05970	Helicase//PIF1-like helicase	GO:0000723//GO:0006281	telomere maintenance//DNA repair	GO:0003678//GO:0004386//GO:0005524	DNA helicase activity//helicase activity//ATP binding	GO:0005657	replication fork	KOG0987	DNA helicase PIF1/RRM3
c106745_g1	576	--	--	--	--	--	--	--	--	--	--	--	--	--	--	--	--	--	--	--	--	--	--	--	--	--	--	--	--
c149329_g1	1859	326527275	BAK04579.1	501	3.57e-53	predicted protein [Hordeum vulgare subsp. vulgare]	326527274	AK373382.1	109	2.14e-47	Hordeum vulgare subsp. vulgare mRNA for predicted protein, complete cds, clone: NIASHv3029B17	--	--	--	--	Q9SIJ0	158	2.27e-10	Zinc finger protein ZAT2 OS=Arabidopsis thaliana GN=ZAT2 PE=2 SV=1	PF00096//PF13912	Zinc finger, C2H2 type//C2H2-type zinc finger	--	--	GO:0046872	metal ion binding	--	--	--	--
c110986_g1	1228	242089979	XP_002440822.1	366	2.92e-44	hypothetical protein SORBIDRAFT_09g007400 [Sorghum bicolor]>gi|241946107|gb|EES19252.1| hypothetical protein SORBIDRAFT_09g007400 [Sorghum bicolor]	--	--	--	--	--	--	--	--	--	P0C2F6	129	1.38e-06	Putative ribonuclease H protein At1g65750 OS=Arabidopsis thaliana GN=At1g65750 PE=3 SV=1	--	--	--	--	--	--	--	--	--	--
c135999_g2	1012	475542136	EMT09912.1	397	7.27e-45	Cysteine proteinase inhibitor [Aegilops tauschii]	326517761	AK372602.1	209	2.95e-103	Hordeum vulgare subsp. vulgare mRNA for predicted protein, complete cds, clone: NIASHv3006I02	--	--	--	--	Q9LEI7	389	1.37e-44	Cysteine proteinase inhibitor OS=Hordeum vulgare GN=ICY PE=1 SV=1	PF00031//PF01194	Cystatin domain//RNA polymerases N / 8 kDa subunit	GO:0006144//GO:0006351//GO:0006206	purine nucleobase metabolic process//transcription, DNA-templated//pyrimidine nucleobase metabolic process	GO:0003899//GO:0004869//GO:0003677	DNA-directed RNA polymerase activity//cysteine-type endopeptidase inhibitor activity//DNA binding	GO:0005730	nucleolus	--	--
c135869_g1	726	474448272	EMS68717.1	938	1.81e-120	Protein WAX2 [Triticum urartu]	326494051	AK354269.1	507	0	Hordeum vulgare subsp. vulgare mRNA for predicted protein, complete cds, clone: NIASHv1006D04	K15404	K15404, CER1	aldehyde decarbonylase	http://www.genome.jp/dbget-bin/www_bget?ko:K15404	F4HVY0	672	7.9e-82	Protein ECERIFERUM 1 OS=Arabidopsis thaliana GN=CER1 PE=1 SV=1	PF04116//PF01213	Fatty acid hydroxylase superfamily//Adenylate cyclase associated (CAP) N terminal	GO:0006633//GO:0007010//GO:0055114	fatty acid biosynthetic process//cytoskeleton organization//oxidation-reduction process	GO:0016491//GO:0003779//GO:0005506	oxidoreductase activity//actin binding//iron ion binding	--	--	--	--
c142824_g1	1381	326494590	BAJ94414.1	1382	0	predicted protein [Hordeum vulgare subsp. vulgare]>gi|326525625|dbj|BAJ88859.1| predicted protein [Hordeum vulgare subsp. vulgare]	326525624	AK357645.1	621	0	Hordeum vulgare subsp. vulgare mRNA for predicted protein, complete cds, clone: NIASHv1058H06	--	--	--	--	Q84TH5	843	1.85e-103	ABC transporter G family member 25 OS=Arabidopsis thaliana GN=ABCG25 PE=2 SV=1	PF00005//PF03193//PF01695//PF13304	ABC transporter//Protein of unknown function, DUF258//IstB-like ATP binding protein//AAA domain, putative AbiEii toxin, Type IV TA system	--	--	GO:0005524//GO:0005525//GO:0017111//GO:0016887//GO:0003924//GO:0000166	ATP binding//GTP binding//nucleoside-triphosphatase activity//ATPase activity//GTPase activity//nucleotide binding	--	--	KOG0061	Transporter, ABC superfamily (Breast cancer resistance protein)
c146637_g1	2090	669029364	CDM83539.1	1362	0	unnamed protein product [Triticum aestivum]	151420695	AK252047.1	921	0	Hordeum vulgare subsp. vulgare cDNA clone: FLbaf145o17, mRNA sequence	K10144	RCHY1, PIRH2	RING finger and CHY zinc finger domain-containing protein 1	http://www.genome.jp/dbget-bin/www_bget?ko:K10144	Q9CR50	541	1.01e-61	RING finger and CHY zinc finger domain-containing protein 1 OS=Mus musculus GN=Rchy1 PE=1 SV=1	PF13639//PF00097//PF14634//PF05495	Ring finger domain//Zinc finger, C3HC4 type (RING finger)//zinc-RING finger domain//CHY zinc finger	--	--	GO:0005515//GO:0008270//GO:0046872	protein binding//zinc ion binding//metal ion binding	--	--	KOG1940	Zn-finger protein
c129952_g1	732	835999699	XP_012702791.1	266	1.33e-24	PREDICTED: AT-rich interactive domain-containing protein 1A-like isoform X3 [Setaria italica]	721690367	XM_010241512.1	98	1.06e-41	PREDICTED: Brachypodium distachyon ethylene-responsive transcription factor ERF113-like (LOC100842811), mRNA	--	--	--	--	Q9LY29	117	6.72e-06	Ethylene-responsive transcription factor ERF115 OS=Arabidopsis thaliana GN=ERF115 PE=1 SV=1	--	--	--	--	--	--	--	--	--	--
c126774_g3	726	--	--	--	--	--	--	--	--	--	--	--	--	--	--	--	--	--	--	--	--	--	--	--	--	--	--	--	--
c129824_g2	1841	--	--	--	--	--	--	--	--	--	--	--	--	--	--	--	--	--	--	--	--	--	--	--	--	--	--	--	--
c127397_g7	254	--	--	--	--	--	--	--	--	--	--	--	--	--	--	--	--	--	--	--	--	--	--	--	--	--	--	--	--
c140905_g3	405	--	--	--	--	--	--	--	--	--	--	--	--	--	--	--	--	--	--	--	--	--	--	--	--	--	--	--	--
c167553_g1	668	--	--	--	--	--	--	--	--	--	--	--	--	--	--	--	--	--	--	--	--	--	--	--	--	--	--	--	--
c127636_g2	1000	472900021	EMS35630.1	431	5.2e-47	Protein SRG1 [Triticum urartu]	--	--	--	--	--	--	--	--	--	Q39224	153	6.62e-10	Protein SRG1 OS=Arabidopsis thaliana GN=SRG1 PE=2 SV=1	--	--	--	--	--	--	--	--	--	--
c133607_g1	1517	--	--	--	--	--	--	--	--	--	--	--	--	--	--	--	--	--	--	PF06573	Churchill protein	GO:0045893//GO:0007275	positive regulation of transcription, DNA-templated//multicellular organismal development	GO:0008270	zinc ion binding	--	--	--	--
c118515_g5	963	--	--	--	--	--	--	--	--	--	--	--	--	--	--	--	--	--	--	--	--	--	--	--	--	--	--	--	--
c130599_g2	1396	--	--	--	--	--	--	--	--	--	--	--	--	--	--	--	--	--	--	--	--	--	--	--	--	--	--	--	--
c137997_g1	1818	--	--	--	--	--	--	--	--	--	--	--	--	--	--	--	--	--	--	--	--	--	--	--	--	--	--	--	--
c49507_g1	460	--	--	--	--	--	--	--	--	--	--	--	--	--	--	--	--	--	--	--	--	--	--	--	--	--	--	--	--
c60774_g1	907	--	--	--	--	--	--	--	--	--	--	--	--	--	--	--	--	--	--	--	--	--	--	--	--	--	--	--	--
c146637_g2	1112	--	--	--	--	--	669026884	HG670306.1	123	2.08e-55	Triticum aestivum chromosome 3B, genomic scaffold, cultivar Chinese Spring	--	--	--	--	--	--	--	--	--	--	--	--	--	--	--	--	--	--
c139935_g1	1362	--	--	--	--	--	--	--	--	--	--	--	--	--	--	--	--	--	--	PF04623	Adenovirus E1B protein N-terminus	GO:0009605	response to external stimulus	--	--	--	--	--	--
c128181_g5	1262	--	--	--	--	--	--	--	--	--	--	--	--	--	--	--	--	--	--	PF02556	Preprotein translocase subunit SecB	GO:0051262//GO:0015031	protein tetramerization//protein transport	GO:0051082	unfolded protein binding	--	--	--	--
c59350_g1	423	--	--	--	--	--	--	--	--	--	--	--	--	--	--	--	--	--	--	--	--	--	--	--	--	--	--	--	--
c103095_g1	534	357129395	XP_003566347.1	310	4.84e-33	PREDICTED: protein MOTHER of FT and TF 1-like [Brachypodium distachyon]	326500569	AK375179.1	163	5.61e-78	Hordeum vulgare subsp. vulgare mRNA for predicted protein, complete cds, clone: NIASHv3087D21	--	--	--	--	Q9XFK7	204	1.58e-18	Protein MOTHER of FT and TF 1 OS=Arabidopsis thaliana GN=MFT PE=1 SV=1	PF01299	Lysosome-associated membrane glycoprotein (Lamp)	--	--	--	--	GO:0016020	membrane	KOG3346	Phosphatidylethanolamine binding protein
c127756_g2	1418	--	--	--	--	--	--	--	--	--	--	--	--	--	--	--	--	--	--	--	--	--	--	--	--	--	--	--	--
c90612_g1	640	695080027	XP_009387453.1	133	3.67e-07	PREDICTED: protein ECERIFERUM 3-like isoform X3 [Musa acuminata subsp. malaccensis]	326521963	AK372913.1	71	9.44e-27	Hordeum vulgare subsp. vulgare mRNA for predicted protein, partial cds, clone: NIASHv3015M09	--	--	--	--	--	--	--	--	--	--	--	--	--	--	--	--	--	--
c96471_g2	302	--	--	--	--	--	--	--	--	--	--	--	--	--	--	--	--	--	--	--	--	--	--	--	--	--	--	--	--
c120612_g1	745	226505026	NP_001152452.1	393	2.63e-45	LOC100286092 precursor [Zea mays]>gi|670377452|ref|XP_008669779.1| PREDICTED: non-specific lipid-transfer protein 4-like [Zea mays]>gi|195656451|gb|ACG47693.1| lipid binding protein [Zea mays]>gi|414588335|tpg|DAA38906.1| TPA: lipid binding protein [Zea mays]>gi|414865738|tpg|DAA44295.1| TPA: lipid binding protein [Zea mays]	326488598	AK362764.1	212	4.6e-105	Hordeum vulgare subsp. vulgare mRNA for predicted protein, complete cds, clone: NIASHv2009P06	--	--	--	--	--	--	--	--	--	--	GO:0006869	lipid transport	--	--	--	--	--	--
c134030_g3	1173	--	--	--	--	--	--	--	--	--	--	--	--	--	--	--	--	--	--	PF09788	Transmembrane protein 55A	GO:0046856	phosphatidylinositol dephosphorylation	GO:0034597	phosphatidylinositol-4,5-bisphosphate 4-phosphatase activity	--	--	--	--
c136112_g1	1319	--	--	--	--	--	--	--	--	--	--	--	--	--	--	--	--	--	--	--	--	--	--	--	--	--	--	--	--
c127367_g2	665	--	--	--	--	--	573948700	XM_006656591.1	39	6.05e-09	PREDICTED: Oryza brachyantha probable thiol methyltransferase 2-like (LOC102700534), partial mRNA	--	--	--	--	--	--	--	--	PF04815	Sec23/Sec24 helical domain	GO:0006886//GO:0006888	intracellular protein transport//ER to Golgi vesicle-mediated transport	--	--	GO:0030127	COPII vesicle coat	--	--
c119840_g1	575	--	--	--	--	--	--	--	--	--	--	--	--	--	--	--	--	--	--	--	--	--	--	--	--	--	--	--	--
c113046_g1	391	--	--	--	--	--	--	--	--	--	--	--	--	--	--	--	--	--	--	--	--	--	--	--	--	--	--	--	--
c128256_g1	424	--	--	--	--	--	--	--	--	--	--	--	--	--	--	--	--	--	--	--	--	--	--	--	--	--	--	--	--
c123024_g1	535	--	--	--	--	--	--	--	--	--	--	--	--	--	--	--	--	--	--	--	--	--	--	--	--	--	--	--	--
c125784_g1	1198	--	--	--	--	--	--	--	--	--	--	--	--	--	--	--	--	--	--	--	--	--	--	--	--	--	--	--	--
