# Supplementary material for: Transcriptome analysis of Kentucky bluegrass subject to drought and ethephon treatment
Source: PLoS One. 2021 Dec 16;16(12):e0261472. doi: 10.1371/journal.pone.0261472 (PMC8675742; doi:10.1371/journal.pone.0261472)
Supplement: S7 Data — (XLSX) [file pone.0261472.s007.xlsx]

## Sheet: DroughtvsCK_down-no-D_ETHvsCK_d
Down-regulated DEGs annotation of (ETH_D vs CK) vs (Drought vs CK)
Genes	Gene Length	NR GI	NR ID	NR Score	NR Evalue	NR Description	NT GI	NT ID	NT Score	NT Evalue	NT Description	KO ID	KO Name	KO Description	Http Link	Swissprot ID	Swissprot Score	Swissprot Evalue	Swissprot Description	PFAM ID	PFAM description	Gene Ontology Biological Pathway	BP Description	Gene Ontology Molecular Function	MF Description	Gene Ontology Cellular Component	CC Description	KOG ID	KOG Description
c134417_g7	442	--	--	--	--	--	--	--	--	--	--	--	--	--	--	--	--	--	--	--	--	--	--	--	--	--	--	--	--
c132186_g1	1441	474424723	EMS67662.1	510	8.79e-58	hypothetical protein TRIUR3_23478 [Triticum urartu]	242385341	FP093392.1	165	1.22e-78	Phyllostachys edulis cDNA clone: bphyem115n22, full insert sequence	--	--	--	--	--	--	--	--	--	--	--	--	--	--	--	--	--	--
c128023_g1	851	669030423	CDM84945.1	474	2.26e-56	unnamed protein product [Triticum aestivum]>gi|670020723|emb|CDJ26460.1| unnamed protein product [Triticum aestivum]	32128948	BT009397.1	199	8.91e-98	Triticum aestivum clone wlm96.pk039.k12:fis, full insert mRNA sequence	--	--	--	--	Q0JHU5	379	6.01e-43	Elicitor-responsive protein 1 OS=Oryza sativa subsp. japonica GN=ERG1 PE=2 SV=1	PF00168	C2 domain	--	--	GO:0005515	protein binding	--	--	--	--
c98926_g1	422	--	--	--	--	--	--	--	--	--	--	--	--	--	--	--	--	--	--	PF08541	3-Oxoacyl-[acyl-carrier-protein (ACP)] synthase III C terminal	GO:0008610	lipid biosynthetic process	GO:0016747	transferase activity, transferring acyl groups other than amino-acyl groups	--	--	--	--
c120006_g1	481	326509925	BAJ87178.1	351	3.48e-38	predicted protein [Hordeum vulgare subsp. vulgare]	--	--	--	--	--	--	--	--	--	--	--	--	--	--	--	--	--	--	--	--	--	--	--
c135975_g1	1315	326532104	BAK01428.1	836	6.21e-108	predicted protein [Hordeum vulgare subsp. vulgare]	326508765	AK364702.1	462	0	Hordeum vulgare subsp. vulgare mRNA for predicted protein, complete cds, clone: NIASHv2027L06	K03809	wrbA	NAD(P)H dehydrogenase (quinone)	http://www.genome.jp/dbget-bin/www_bget?ko:K03809	Q6NQE2	590	6.62e-72	Probable NAD(P)H dehydrogenase (quinone) FQR1-like 1 OS=Arabidopsis thaliana GN=At4g27270 PE=2 SV=1	PF03358	NADPH-dependent FMN reductase	--	--	GO:0016491	oxidoreductase activity	--	--	KOG3135	1,4-benzoquinone reductase-like; Trp repressor binding protein-like/protoplast-secreted protein
c140369_g4	1224	669027543	CDM80984.1	962	5.7e-123	unnamed protein product [Triticum aestivum]	669026884	HG670306.1	409	0	Triticum aestivum chromosome 3B, genomic scaffold, cultivar Chinese Spring	--	--	--	--	Q9LS40	640	5.17e-76	Protein ASPARTIC PROTEASE IN GUARD CELL 1 OS=Arabidopsis thaliana GN=ASPG1 PE=1 SV=1	PF10152//PF00026	Predicted coiled-coil domain-containing protein (DUF2360)//Eukaryotic aspartyl protease	GO:0006508	proteolysis	GO:0004190	aspartic-type endopeptidase activity	GO:0071203	WASH complex	--	--
c128318_g1	925	475573335	EMT16727.1	704	3.24e-88	Putative WRKY transcription factor 40 [Aegilops tauschii]	241987399	AK334656.1	302	5.37e-155	Triticum aestivum cDNA, clone: WT010_K01, cultivar: Chinese Spring	--	--	--	--	Q9C5T4	346	2.58e-36	WRKY transcription factor 18 OS=Arabidopsis thaliana GN=WRKY18 PE=1 SV=2	PF03106	WRKY DNA -binding domain	GO:0006355	regulation of transcription, DNA-templated	GO:0043565//GO:0003700	sequence-specific DNA binding//transcription factor activity, sequence-specific DNA binding	GO:0005667	transcription factor complex	--	--
c131318_g2	861	--	--	--	--	--	768805656	KM974749.1	842	0	Poa palustris voucher CAN:Saarela 1080 plastid, complete genome	--	--	--	--	--	--	--	--	--	--	--	--	--	--	--	--	--	--
c118205_g1	883	--	--	--	--	--	--	--	--	--	--	--	--	--	--	--	--	--	--	--	--	--	--	--	--	--	--	--	--
c125975_g1	647	357126618	XP_003564984.1	442	1.62e-52	PREDICTED: uncharacterized protein LOC100833561 isoform X2 [Brachypodium distachyon]	721647573	XM_003564936.2	196	3.11e-96	PREDICTED: Brachypodium distachyon uncharacterized LOC100833561 (LOC100833561), transcript variant X3, mRNA	--	--	--	--	--	--	--	--	PF00430//PF00403	ATP synthase B/B' CF(0)//Heavy-metal-associated domain	GO:0015992//GO:0030001//GO:0015986	proton transport//metal ion transport//ATP synthesis coupled proton transport	GO:0046872//GO:0015078	metal ion binding//hydrogen ion transmembrane transporter activity	GO:0045263	proton-transporting ATP synthase complex, coupling factor F(o)	--	--
c137815_g2	2261	297725905	NP_001175316.1	822	6.21e-133	Os07g0649700 [Oryza sativa Japonica Group]>gi|255678022|dbj|BAH94044.1| Os07g0649700 [Oryza sativa Japonica Group]	241986886	AK334147.1	465	0	Triticum aestivum cDNA, clone: SET2_E01, cultivar: Chinese Spring	--	--	--	--	O80939	601	1.25e-65	L-type lectin-domain containing receptor kinase IV.1 OS=Arabidopsis thaliana GN=LECRK41 PE=2 SV=1	PF00139	Legume lectin domain	--	--	GO:0030246	carbohydrate binding	--	--	--	--
c121058_g1	2340	669029864	CDM84208.1	1587	0	unnamed protein product [Triticum aestivum]	326532671	AK357967.1	780	0	Hordeum vulgare subsp. vulgare mRNA for predicted protein, complete cds, clone: NIASHv1066A01	--	--	--	--	Q8L4B0	761	3.59e-89	Probable galacturonosyltransferase 15 OS=Arabidopsis thaliana GN=GAUT15 PE=2 SV=1	PF01501	Glycosyl transferase family 8	--	--	GO:0016757	transferase activity, transferring glycosyl groups	--	--	--	--
c145115_g2	1822	326494772	BAJ94505.1	1758	0	predicted protein [Hordeum vulgare subsp. vulgare]	326494771	AK363301.1	638	0	Hordeum vulgare subsp. vulgare mRNA for predicted protein, complete cds, clone: NIASHv2014C17	--	--	--	--	Q3ECH2	869	3.42e-103	Probable receptor-like protein kinase At1g67000 OS=Arabidopsis thaliana GN=At1g67000 PE=2 SV=2	PF07714//PF00069	Protein tyrosine kinase//Protein kinase domain	GO:0006468	protein phosphorylation	GO:0004672//GO:0005524	protein kinase activity//ATP binding	--	--	--	--
c140826_g1	2665	475545708	EMT10528.1	2512	0	Putative inactive receptor kinase [Aegilops tauschii]	721637181	XM_003568190.2	1156	0	PREDICTED: Brachypodium distachyon probable inactive receptor kinase At5g58300 (LOC100821199), mRNA	--	--	--	--	Q9LVM0	1128	2.67e-140	Probable inactive receptor kinase At5g58300 OS=Arabidopsis thaliana GN=At5g58300 PE=2 SV=1	PF01299//PF00560//PF07714//PF10181//PF05722//PF00069//PF13855	Lysosome-associated membrane glycoprotein (Lamp)//Leucine Rich Repeat//Protein tyrosine kinase//GPI-GlcNAc transferase complex, PIG-H component//Ustilago B locus mating-type protein//Protein kinase domain//Leucine rich repeat	GO:0006468	protein phosphorylation	GO:0004672//GO:0003677//GO:0005515//GO:0005524//GO:0017176	protein kinase activity//DNA binding//protein binding//ATP binding//phosphatidylinositol N-acetylglucosaminyltransferase activity	GO:0005634//GO:0016020	nucleus//membrane	--	--
c132447_g1	1189	326510681	BAJ87557.1	626	2.57e-75	predicted protein, partial [Hordeum vulgare subsp. vulgare]>gi|326528185|dbj|BAJ89144.1| predicted protein, partial [Hordeum vulgare subsp. vulgare]	326528184	AK357930.1	216	4.46e-107	Hordeum vulgare subsp. vulgare mRNA for predicted protein, partial cds, clone: NIASHv1065C13	--	--	--	--	Q9SUP6	247	2.29e-22	Probable WRKY transcription factor 53 OS=Arabidopsis thaliana GN=WRKY53 PE=1 SV=1	PF03106//PF02272	WRKY DNA -binding domain//DHHA1 domain	GO:0006355	regulation of transcription, DNA-templated	GO:0003700//GO:0043565//GO:0003676	transcription factor activity, sequence-specific DNA binding//sequence-specific DNA binding//nucleic acid binding	GO:0005667	transcription factor complex	--	--
c143413_g1	1998	357129285	XP_003566295.1	1727	0	PREDICTED: phospholipase A1-Igamma1, chloroplastic-like [Brachypodium distachyon]	721638556	XM_003566247.2	592	0	PREDICTED: Brachypodium distachyon phospholipase A1-Igamma1, chloroplastic-like (LOC100838464), mRNA	--	--	--	--	Q941F1	1366	1.35e-180	Phospholipase A1-Igamma1, chloroplastic OS=Arabidopsis thaliana GN=At1g06800 PE=1 SV=2	PF07819//PF01764	PGAP1-like protein//Lipase (class 3)	GO:0006629//GO:0006886//GO:0006505	lipid metabolic process//intracellular protein transport//GPI anchor metabolic process	GO:0016788	hydrolase activity, acting on ester bonds	--	--	KOG4569	Predicted lipase
c132348_g2	1009	669030332	CDM84828.1	1227	3.96e-163	unnamed protein product [Triticum aestivum]	669026884	HG670306.1	684	0	Triticum aestivum chromosome 3B, genomic scaffold, cultivar Chinese Spring	K05909	E1.10.3.2	laccase	http://www.genome.jp/dbget-bin/www_bget?ko:K05909	Q941X2	1169	2.52e-155	Laccase-3 OS=Oryza sativa subsp. japonica GN=LAC3 PE=2 SV=1	PF07731	Multicopper oxidase	GO:0055114	oxidation-reduction process	GO:0005507//GO:0016491	copper ion binding//oxidoreductase activity	--	--	KOG1263	Multicopper oxidases
c133063_g1	2531	242070839	XP_002450696.1	534	1.53e-55	hypothetical protein SORBIDRAFT_05g010901 [Sorghum bicolor]>gi|241936539|gb|EES09684.1| hypothetical protein SORBIDRAFT_05g010901 [Sorghum bicolor]	--	--	--	--	--	--	--	--	--	--	--	--	--	PF04542	Sigma-70 region 2	GO:0006352//GO:0006355	DNA-templated transcription, initiation//regulation of transcription, DNA-templated	GO:0016987//GO:0003700//GO:0003677	sigma factor activity//transcription factor activity, sequence-specific DNA binding//DNA binding	GO:0005667	transcription factor complex	--	--
c114758_g3	431	125546456	EAY92595.1	247	1.14e-22	hypothetical protein OsI_14337 [Oryza sativa Indica Group]	--	--	--	--	--	K13029	CYP71E1	4-hydroxyphenylacetaldehyde oxime monooxygenase	http://www.genome.jp/dbget-bin/www_bget?ko:K13029	O48958	221	4.63e-20	4-hydroxyphenylacetaldehyde oxime monooxygenase OS=Sorghum bicolor GN=CYP71E1 PE=2 SV=1	PF00067	Cytochrome P450	GO:0055114	oxidation-reduction process	GO:0016705//GO:0005506//GO:0020037	oxidoreductase activity, acting on paired donors, with incorporation or reduction of molecular oxygen//iron ion binding//heme binding	--	--	KOG0156	Cytochrome P450 CYP2 subfamily
c138141_g3	1566	50872431	AAT85031.1	1204	1e-147	putative polyprotein [Oryza sativa Japonica Group]>gi|108708884|gb|ABF96679.1| retrotransposon protein, putative, Ty1-copia subclass [Oryza sativa Japonica Group]	--	--	--	--	--	--	--	--	--	P10978	479	1.64e-49	Retrovirus-related Pol polyprotein from transposon TNT 1-94 OS=Nicotiana tabacum PE=2 SV=1	PF00665	Integrase core domain	GO:0015074	DNA integration	--	--	--	--	KOG0017	FOG: Transposon-encoded proteins with TYA, reverse transcriptase, integrase domains in various combinations
c140369_g5	843	669027543	CDM80984.1	684	1.93e-83	unnamed protein product [Triticum aestivum]	326517991	AK376053.1	365	0	Hordeum vulgare subsp. vulgare mRNA for predicted protein, complete cds, clone: NIASHv3113K05	--	--	--	--	Q9LS40	330	1.61e-33	Protein ASPARTIC PROTEASE IN GUARD CELL 1 OS=Arabidopsis thaliana GN=ASPG1 PE=1 SV=1	PF00026	Eukaryotic aspartyl protease	GO:0006508	proteolysis	GO:0004190	aspartic-type endopeptidase activity	--	--	--	--
c124713_g1	1495	--	--	--	--	--	--	--	--	--	--	--	--	--	--	--	--	--	--	PF09004	Domain of unknown function (DUF1891)	GO:0055114	oxidation-reduction process	GO:0008168//GO:0016706	methyltransferase activity//oxidoreductase activity, acting on paired donors, with incorporation or reduction of molecular oxygen, 2-oxoglutarate as one donor, and incorporation of one atom each of oxygen into both donors	--	--	--	--
c137360_g2	1324	474048520	EMS53546.1	1908	0	Wall-associated receptor kinase 5 [Triticum urartu]	326516507	AK361202.1	764	0	Hordeum vulgare subsp. vulgare mRNA for predicted protein, complete cds, clone: NIASHv1135A13	--	--	--	--	Q9LMN8	862	9.56e-106	Wall-associated receptor kinase 3 OS=Arabidopsis thaliana GN=WAK3 PE=2 SV=2	PF00069//PF00008//PF06373//PF01299//PF07645//PF07714	Protein kinase domain//EGF-like domain//Cocaine and amphetamine regulated transcript protein (CART)//Lysosome-associated membrane glycoprotein (Lamp)//Calcium-binding EGF domain//Protein tyrosine kinase	GO:0006468//GO:0000186//GO:0008343//GO:0009267//GO:0032099//GO:0007186//GO:0001678	protein phosphorylation//activation of MAPKK activity//adult feeding behavior//cellular response to starvation//negative regulation of appetite//G-protein coupled receptor signaling pathway//cellular glucose homeostasis	GO:0004672//GO:0005509//GO:0005515//GO:0005524	protein kinase activity//calcium ion binding//protein binding//ATP binding	GO:0005615//GO:0016020	extracellular space//membrane	--	--
c137074_g1	478	357165337	XP_003580349.1	553	1.3e-67	PREDICTED: inactive rhomboid protein 1 [Brachypodium distachyon]	721693716	XM_003580301.2	355	0	PREDICTED: Brachypodium distachyon inactive rhomboid protein 1 (LOC100829865), mRNA	--	--	--	--	Q9CAN1	417	1.49e-48	RHOMBOID-like protein 2 OS=Arabidopsis thaliana GN=RBL2 PE=1 SV=1	PF01694	Rhomboid family	--	--	GO:0004252	serine-type endopeptidase activity	GO:0016021	integral component of membrane	KOG2289	Rhomboid family proteins
c125918_g1	1545	474368913	EMS63670.1	462	2.44e-48	hypothetical protein TRIUR3_13232 [Triticum urartu]	--	--	--	--	--	--	--	--	--	--	--	--	--	PF12814//PF02045//PF09768	Meiotic cell cortex C-terminal pleckstrin homology//CCAAT-binding transcription factor (CBF-B/NF-YA) subunit B//Peptidase M76 family	GO:0032065//GO:0006355	cortical protein anchoring//regulation of transcription, DNA-templated	GO:0003700//GO:0004222//GO:0005543//GO:0005515	transcription factor activity, sequence-specific DNA binding//metalloendopeptidase activity//phospholipid binding//protein binding	GO:0005938//GO:0005667	cell cortex//transcription factor complex	--	--
c144132_g1	3392	326531594	BAJ97801.1	3107	0	predicted protein [Hordeum vulgare subsp. vulgare]	326531593	AK366598.1	1231	0	Hordeum vulgare subsp. vulgare mRNA for predicted protein, complete cds, clone: NIASHv2044K07	--	--	--	--	D1FP57	234	3.01e-18	Putative E3 ubiquitin-protein ligase LIN-2 OS=Lotus japonicus GN=LIN PE=1 SV=1	PF11789//PF04564	Zinc-finger of the MIZ type in Nse subunit//U-box domain	GO:0016567	protein ubiquitination	GO:0004842//GO:0008270	ubiquitin-protein transferase activity//zinc ion binding	--	--	--	--
c135523_g2	554	514737100	XP_004958691.1	660	3.73e-82	PREDICTED: CBL-interacting protein kinase 29-like [Setaria italica]	835938135	XM_004958634.2	346	1.09e-179	PREDICTED: Setaria italica CBL-interacting protein kinase 29-like (LOC101781023), mRNA	--	--	--	--	Q7XIW5	646	6.89e-81	CBL-interacting protein kinase 29 OS=Oryza sativa subsp. japonica GN=CIPK29 PE=2 SV=1	PF06293//PF07714//PF00069	Lipopolysaccharide kinase (Kdo/WaaP) family//Protein tyrosine kinase//Protein kinase domain	GO:0006468	protein phosphorylation	GO:0005524//GO:0016773//GO:0004672	ATP binding//phosphotransferase activity, alcohol group as acceptor//protein kinase activity	GO:0016020	membrane	KOG0583	Serine/threonine protein kinase
c125885_g1	420	413935025	AFW69576.1	521	4.14e-64	putative NAC domain transcription factor superfamily protein [Zea mays]>gi|645166209|gb|AIB04827.1| NAC transcription factor, partial [Zea mays]	241990488	AK330645.1	238	8.83e-120	Triticum aestivum cDNA, clone: SET4_P09, cultivar: Chinese Spring	--	--	--	--	Q9FIW5	351	6.96e-39	Putative NAC domain-containing protein 94 OS=Arabidopsis thaliana GN=ANAC094 PE=3 SV=1	PF02365	No apical meristem (NAM) protein	GO:0006355	regulation of transcription, DNA-templated	GO:0003677	DNA binding	--	--	--	--
c126640_g1	2176	474219392	EMS59177.1	2648	0	L-type lectin-domain containing receptor kinase IV.2 [Triticum urartu]	326521895	AK372879.1	758	0	Hordeum vulgare subsp. vulgare mRNA for predicted protein, complete cds, clone: NIASHv3014N16	--	--	--	--	Q9M345	1331	2.97e-172	L-type lectin-domain containing receptor kinase IV.2 OS=Arabidopsis thaliana GN=LECRK42 PE=2 SV=1	PF00139//PF00069//PF07714	Legume lectin domain//Protein kinase domain//Protein tyrosine kinase	GO:0006468	protein phosphorylation	GO:0004672//GO:0005524//GO:0030246	protein kinase activity//ATP binding//carbohydrate binding	--	--	--	--
c143670_g1	1663	357158001	XP_003577984.1	1721	0	PREDICTED: sugar transport protein 14 [Brachypodium distachyon]>gi|721679336|ref|XP_010238061.1| PREDICTED: sugar transport protein 14 [Brachypodium distachyon]	241983320	AK331260.1	936	0	Triticum aestivum cDNA, clone: WT007_A18, cultivar: Chinese Spring	--	--	--	--	Q8GW61	1292	2.77e-171	Sugar transport protein 14 OS=Arabidopsis thaliana GN=STP14 PE=2 SV=2	PF07690//PF00083	Major Facilitator Superfamily//Sugar (and other) transporter	GO:0055085	transmembrane transport	GO:0022857	transmembrane transporter activity	GO:0016021	integral component of membrane	KOG0254	Predicted transporter (major facilitator superfamily)
c133795_g3	639	326493516	BAJ85219.1	480	4.05e-56	predicted protein [Hordeum vulgare subsp. vulgare]	326512467	AK368386.1	241	2.96e-121	Hordeum vulgare subsp. vulgare mRNA for predicted protein, complete cds, clone: NIASHv2072O20	K00430	E1.11.1.7	peroxidase	http://www.genome.jp/dbget-bin/www_bget?ko:K00430	Q43731	309	5.5e-32	Peroxidase 50 OS=Arabidopsis thaliana GN=PER50 PE=1 SV=1	PF00141	Peroxidase	GO:0006979//GO:0006804//GO:0055114	response to oxidative stress//obsolete peroxidase reaction//oxidation-reduction process	GO:0020037//GO:0004601	heme binding//peroxidase activity	--	--	--	--
c113052_g2	1146	326516508	BAJ92409.1	565	9.52e-66	predicted protein [Hordeum vulgare subsp. vulgare]	326516507	AK361202.1	313	5.15e-161	Hordeum vulgare subsp. vulgare mRNA for predicted protein, complete cds, clone: NIASHv1135A13	--	--	--	--	Q39191	156	6.56e-10	Wall-associated receptor kinase 1 OS=Arabidopsis thaliana GN=WAK1 PE=1 SV=2	PF00069//PF07714	Protein kinase domain//Protein tyrosine kinase	GO:0006468	protein phosphorylation	GO:0005524//GO:0004672	ATP binding//protein kinase activity	--	--	--	--
c140801_g2	994	357124170	XP_003563777.1	374	7.71e-40	PREDICTED: uncharacterized protein LOC100825390 [Brachypodium distachyon]	326517903	AK376009.1	255	7.76e-129	Hordeum vulgare subsp. vulgare mRNA for predicted protein, complete cds, clone: NIASHv3112F04	--	--	--	--	--	--	--	--	--	--	--	--	--	--	--	--	--	--
c120915_g2	2169	475438290	EMT01371.1	2453	0	Putative receptor-like protein kinase [Aegilops tauschii]	721649933	XM_010234932.1	611	0	PREDICTED: Brachypodium distachyon probable receptor-like protein kinase At1g67000 (LOC104583166), mRNA	--	--	--	--	D7SFH9	814	1.24e-92	Glycerophosphodiester phosphodiesterase protein kinase domain-containing GDPDL2 OS=Arabidopsis thaliana GN=GDPDL2 PE=1 SV=1	PF07714//PF00069//PF04206	Protein tyrosine kinase//Protein kinase domain//Tetrahydromethanopterin S-methyltransferase, subunit E	GO:0006814//GO:0046656//GO:0006468	sodium ion transport//folic acid biosynthetic process//protein phosphorylation	GO:0030269//GO:0005524//GO:0004672	tetrahydromethanopterin S-methyltransferase activity//ATP binding//protein kinase activity	GO:0012506//GO:0005737	vesicle membrane//cytoplasm	--	--
c128827_g1	1669	162458312	NP_001105092.1	588	1.09e-67	R2R3 Myb transcription factor MYB-IF35 [Zea mays]>gi|28610110|gb|AAO48737.1| R2R3 Myb transcription factor MYB-IF35 [Zea mays]>gi|194701644|gb|ACF84906.1| unknown [Zea mays]>gi|223947843|gb|ACN28005.1| unknown [Zea mays]>gi|238015036|gb|ACR38553.1| unknown [Zea mays]>gi|323388657|gb|ADX60133.1| MYB-IF35 transcription factor [Zea mays]>gi|323388751|gb|ADX60180.1| MYB transcription factor, partial …	835985251	XM_004967485.2	287	2.15e-146	PREDICTED: Setaria italica myb-related protein P-like (LOC101755151), mRNA	K09422	MYBP	myb proto-oncogene protein, plant	http://www.genome.jp/dbget-bin/www_bget?ko:K09422	P27898	558	1.51e-63	Myb-related protein P OS=Zea mays GN=P PE=2 SV=1	--	--	--	--	GO:0003682//GO:0003677	chromatin binding//DNA binding	GO:0000785	chromatin	KOG0048	Transcription factor, Myb superfamily
c138082_g1	899	115484253	NP_001065788.1	774	5.45e-99	Os11g0155100 [Oryza sativa Japonica Group]>gi|62701652|gb|AAX92725.1| F-box domain, putative [Oryza sativa Japonica Group]>gi|77548733|gb|ABA91530.1| F-box domain containing protein, expressed [Oryza sativa Japonica Group]>gi|113644492|dbj|BAF27633.1| Os11g0155100 [Oryza sativa Japonica Group]>gi|125533450|gb|EAY79998.1| hypothetical protein OsI_35167 [Oryza sativa Indica Group]>gi|125576260|gb|E…	242375537	FP101458.1	359	0	Phyllostachys edulis cDNA clone: bphyem201b11, full insert sequence	--	--	--	--	Q9SIH5	377	7.59e-41	Probable F-box protein At1g60180 OS=Arabidopsis thaliana GN=At2g36090 PE=2 SV=1	PF00646//PF15966//PF12937	F-box domain//F-box//F-box-like	--	--	GO:0005515	protein binding	--	--	--	--
c118888_g2	1017	--	--	--	--	--	--	--	--	--	--	--	--	--	--	--	--	--	--	--	--	--	--	--	--	--	--	--	--
c139601_g1	2149	44894798	AAS48880.1	1061	8.91e-137	expansin EXPB2 [Triticum aestivum]	151419754	AK251106.1	516	0	Hordeum vulgare subsp. vulgare cDNA clone: FLbaf105e02, mRNA sequence	--	--	--	--	Q94LR4	1049	7.79e-136	Expansin-B4 OS=Oryza sativa subsp. japonica GN=EXPB4 PE=2 SV=1	PF07359	Liver-expressed antimicrobial peptide 2 precursor (LEAP-2)	GO:0042742	defense response to bacterium	--	--	--	--	--	--
c121197_g1	890	721649895	XP_010233221.1	1003	4.17e-127	PREDICTED: G-type lectin S-receptor-like serine/threonine-protein kinase At2g19130 [Brachypodium distachyon]	835949302	XM_004963710.2	297	3.11e-152	PREDICTED: Setaria italica G-type lectin S-receptor-like serine/threonine-protein kinase At2g19130 (LOC101770267), mRNA	--	--	--	--	O64477	504	3.51e-56	G-type lectin S-receptor-like serine/threonine-protein kinase At2g19130 OS=Arabidopsis thaliana GN=At2g19130 PE=2 SV=1	PF00954	S-locus glycoprotein domain	GO:0048544	recognition of pollen	--	--	--	--	--	--
c78408_g1	842	475592520	EMT22101.1	689	2.67e-82	Wall-associated receptor kinase 3 [Aegilops tauschii]	326504959	AK375576.1	178	4.16e-86	Hordeum vulgare subsp. vulgare mRNA for predicted protein, complete cds, clone: NIASHv3098G20	--	--	--	--	Q9LMN8	176	5.74e-13	Wall-associated receptor kinase 3 OS=Arabidopsis thaliana GN=WAK3 PE=2 SV=2	PF13947//PF08488	Wall-associated receptor kinase galacturonan-binding//Wall-associated kinase	GO:0009069//GO:0016310	serine family amino acid metabolic process//phosphorylation	GO:0030247//GO:0004674	polysaccharide binding//protein serine/threonine kinase activity	GO:0016021	integral component of membrane	--	--
c126998_g1	1796	357167715	XP_003581298.1	1805	0	PREDICTED: sugar transport protein 5-like [Brachypodium distachyon]	326526976	AK369676.1	843	0	Hordeum vulgare subsp. vulgare mRNA for predicted protein, complete cds, clone: NIASHv2095I08	--	--	--	--	Q93Y91	1181	5.95e-154	Sugar transport protein 5 OS=Arabidopsis thaliana GN=STP5 PE=2 SV=1	PF00083//PF07690	Sugar (and other) transporter//Major Facilitator Superfamily	GO:0055085	transmembrane transport	GO:0022857	transmembrane transporter activity	GO:0016021	integral component of membrane	KOG0254	Predicted transporter (major facilitator superfamily)
c127864_g1	625	112145161	ABI13387.1	237	1.69e-21	WRKY transcription factor 21, partial [Hordeum vulgare subsp. vulgare]	669026884	HG670306.1	234	2.25e-117	Triticum aestivum chromosome 3B, genomic scaffold, cultivar Chinese Spring	--	--	--	--	--	--	--	--	--	--	--	--	--	--	--	--	--	--
c116055_g2	1066	125553056	EAY98765.1	450	3.55e-51	hypothetical protein OsI_20699 [Oryza sativa Indica Group]	242088564	XM_002440070.1	188	1.47e-91	Sorghum bicolor hypothetical protein, mRNA	--	--	--	--	Q9M313	354	5.45e-38	RING-H2 finger protein ATL68 OS=Arabidopsis thaliana GN=ATL68 PE=2 SV=1	PF13639//PF00097//PF12906//PF17123//PF14634//PF12678//PF14991//PF02008//PF12861//PF03854	Ring finger domain//Zinc finger, C3HC4 type (RING finger)//RING-variant domain//RING-like zinc finger//zinc-RING finger domain//RING-H2 zinc finger//Protein melan-A//CXXC zinc finger domain//Anaphase-promoting complex subunit 11 RING-H2 finger//P-11 zinc finger	GO:0016567	protein ubiquitination	GO:0003723//GO:0008270//GO:0005515//GO:0003677//GO:0004842//GO:0046872	RNA binding//zinc ion binding//protein binding//DNA binding//ubiquitin-protein transferase activity//metal ion binding	GO:0042470//GO:0005680	melanosome//anaphase-promoting complex	KOG0800	FOG: Predicted E3 ubiquitin ligase
